# Supplementary material for: FMCA-DTI: a fragment-oriented method based on a multihead cross attention mechanism to improve drug–target interaction prediction
Source: Bioinformatics. 2024 May 29;40(6):btae347. doi: 10.1093/bioinformatics/btae347 (PMC11256963; doi:10.1093/bioinformatics/btae347)
Supplement: btae347_Supplementary_Data [file btae347_supplementary_data.zip]

Archive with 3 entries (3 files):
- fig S2.eps
- fig S1.eps
- Supplementary Material.docx
